# Supplementary material for: Structure of full-length cobalamin-dependent methionine synthase and cofactor loading captured in crystallo
Source: Nat Commun. 2023 Oct 11;14:6365. doi: 10.1038/s41467-023-42037-4 (PMC10567725; doi:10.1038/s41467-023-42037-4)
Supplement: Supplementary file 4 — Source Data [file 41467_2023_42037_MOESM4_ESM.xlsx]

## Sheet: Figure 2a
Figure 2a	tMS Thermostability Gel

## Sheet: Figure 2b
Figure 2b	tMS Excised Domains

## Sheet: Figure 2c
Figure 2c
	Wavelength (nm)	tMS	tMS+Hcy
	330	0.29942	0.37062
	331	0.2805	0.36066
	332	0.26253	0.35131
	333	0.25471	0.3433
	334	0.24407	0.33516
	335	0.23574	0.3282
	336	0.22892	0.31719
	337	0.22398	0.31078
	338	0.22103	0.30574
	339	0.22216	0.29744
	340	0.22148	0.29107
	341	0.22228	0.28452
	342	0.22437	0.27903
	343	0.22294	0.27059
	344	0.22485	0.2674
	345	0.22682	0.26256
	346	0.22677	0.26008
	347	0.22362	0.25196
	348	0.22366	0.25238
	349	0.22043	0.24704
	350	0.21733	0.24358
	351	0.21362	0.24318
	352	0.21232	0.24048
	353	0.20886	0.24022
	354	0.20697	0.23868
	355	0.20527	0.23868
	356	0.20657	0.23757
	357	0.20516	0.23776
	358	0.20513	0.23819
	359	0.20486	0.24063
	360	0.20668	0.23957
	361	0.20703	0.24145
	362	0.2057	0.23831
	363	0.20643	0.23871
	364	0.20597	0.23733
	365	0.2048	0.23488
	366	0.20418	0.23306
	367	0.20248	0.22998
	368	0.2009	0.22676
	369	0.19807	0.22408
	370	0.19719	0.22003
	371	0.19518	0.21772
	372	0.19269	0.21396
	373	0.19254	0.21283
	374	0.19086	0.20898
	375	0.19181	0.20737
	376	0.1898	0.2038
	377	0.19117	0.20164
	378	0.18973	0.20008
	379	0.19051	0.19556
	380	0.18934	0.19258
	381	0.18765	0.18969
	382	0.18826	0.1862
	383	0.18824	0.18588
	384	0.18328	0.18116
	385	0.17848	0.17622
	386	0.17498	0.17347
	387	0.16946	0.16975
	388	0.16415	0.16684
	389	0.15767	0.16345
	390	0.15067	0.1605
	391	0.14355	0.15818
	392	0.13591	0.15537
	393	0.12835	0.15323
	394	0.12141	0.15096
	395	0.11449	0.14982
	396	0.10821	0.1482
	397	0.10303	0.14694
	398	0.097535	0.14574
	399	0.093012	0.14499
	400	0.089793	0.14473
	401	0.08594	0.14398
	402	0.083398	0.14362
	403	0.081017	0.14298
	404	0.079348	0.14268
	405	0.077747	0.14268
	406	0.076492	0.1422
	407	0.075395	0.14139
	408	0.074863	0.1413
	409	0.074089	0.14048
	410	0.073868	0.13989
	411	0.07335	0.13942
	412	0.073438	0.13884
	413	0.073664	0.13819
	414	0.073792	0.13734
	415	0.073811	0.13662
	416	0.073858	0.1357
	417	0.073933	0.13457
	418	0.074195	0.13378
	419	0.074175	0.13289
	420	0.074154	0.13177
	421	0.073998	0.13094
	422	0.073826	0.13002
	423	0.074013	0.12906
	424	0.073808	0.12829
	425	0.073675	0.12728
	426	0.074039	0.1269
	427	0.073386	0.12535
	428	0.074188	0.12529
	429	0.073754	0.12409
	430	0.074022	0.12354
	431	0.073259	0.1229
	432	0.073847	0.12291
	433	0.073717	0.12268
	434	0.073763	0.12223
	435	0.074207	0.12203
	436	0.07404	0.12212
	437	0.074173	0.12224
	438	0.074271	0.12238
	439	0.074581	0.12297
	440	0.074616	0.12287
	441	0.074755	0.12328
	442	0.074577	0.12374
	443	0.0747	0.1241
	444	0.074801	0.12467
	445	0.074765	0.12517
	446	0.074807	0.12563
	447	0.074718	0.12618
	448	0.074948	0.12696
	449	0.075157	0.12778
	450	0.075061	0.12832
	451	0.07505	0.1287
	452	0.075346	0.12946
	453	0.075642	0.12991
	454	0.075804	0.13036
	455	0.075823	0.13068
	456	0.076207	0.13106
	457	0.076516	0.13129
	458	0.076996	0.13165
	459	0.077034	0.13166
	460	0.077853	0.13254
	461	0.078056	0.13252
	462	0.078726	0.13315
	463	0.079367	0.13357
	464	0.080193	0.1346
	465	0.081092	0.13547
	466	0.081638	0.13621
	467	0.082437	0.13767
	468	0.083418	0.1394
	469	0.084306	0.14085
	470	0.085342	0.14254
	471	0.086403	0.14456
	472	0.087627	0.14642
	473	0.088456	0.14792
	474	0.090015	0.15042
	475	0.091046	0.15201
	476	0.092607	0.15434
	477	0.093712	0.15558
	478	0.095187	0.15707
	479	0.096592	0.15876
	480	0.098175	0.15982
	481	0.099608	0.16065
	482	0.10132	0.16129
	483	0.10264	0.16111
	484	0.1044	0.16098
	485	0.10625	0.1607
	486	0.10771	0.15941
	487	0.10936	0.15782
	488	0.11127	0.15605
	489	0.11249	0.15347
	490	0.11394	0.15051
	491	0.11558	0.14751
	492	0.11677	0.14401
	493	0.11824	0.14054
	494	0.11926	0.13697
	495	0.12049	0.13305
	496	0.12136	0.12951
	497	0.12252	0.12619
	498	0.12348	0.12281
	499	0.12446	0.11989
	500	0.12518	0.11708
	501	0.12618	0.11466
	502	0.1272	0.11262
	503	0.12765	0.11038
	504	0.12832	0.10836
	505	0.1293	0.10678
	506	0.13023	0.10522
	507	0.1311	0.10388
	508	0.13197	0.103
	509	0.13272	0.10194
	510	0.13375	0.10106
	511	0.13457	0.10003
	512	0.13573	0.099486
	513	0.13654	0.098733
	514	0.13756	0.098154
	515	0.13861	0.097377
	516	0.13966	0.096794
	517	0.14037	0.095994
	518	0.14139	0.095632
	519	0.14242	0.094944
	520	0.14336	0.094471
	521	0.1444	0.093815
	522	0.1454	0.093464
	523	0.1464	0.092814
	524	0.14711	0.092097
	525	0.14782	0.091868
	526	0.14877	0.091403
	527	0.1491	0.091022
	528	0.15002	0.09058
	529	0.15054	0.090298
	530	0.15083	0.089793
	531	0.15131	0.089478
	532	0.15165	0.089153
	533	0.15164	0.088774
	534	0.15179	0.088657
	535	0.1518	0.088286
	536	0.15174	0.088024
	537	0.15144	0.08769
	538	0.15115	0.087779
	539	0.15049	0.087533
	540	0.14994	0.087322
	541	0.14923	0.087157
	542	0.14848	0.086955
	543	0.1476	0.086821
	544	0.14649	0.086416
	545	0.14537	0.086338
	546	0.144	0.085993
	547	0.14274	0.085653
	548	0.14145	0.085304
	549	0.13992	0.084663
	550	0.13852	0.084451
	551	0.13664	0.08352
	552	0.13497	0.082998
	553	0.13304	0.082134
	554	0.13116	0.081207
	555	0.12933	0.080342
	556	0.12737	0.079474
	557	0.12536	0.078513
	558	0.12354	0.077621
	559	0.12119	0.076506
	560	0.11909	0.075297
	561	0.1168	0.074282
	562	0.11502	0.07344
	563	0.11283	0.072298
	564	0.1106	0.071205
	565	0.1083	0.069946
	566	0.10626	0.068993
	567	0.10357	0.067927
	568	0.10107	0.066769
	569	0.099075	0.065793
	570	0.096668	0.064648
	571	0.094327	0.063678
	572	0.091911	0.062754
	573	0.089327	0.061778
	574	0.086833	0.060728
	575	0.084035	0.059408
	576	0.081473	0.058385
	577	0.078739	0.057484
	578	0.076262	0.05636
	579	0.073301	0.055417
	580	0.070627	0.054586
	581	0.067901	0.053563
	582	0.065426	0.052829
	583	0.062639	0.051876
	584	0.060008	0.05099
	585	0.057082	0.049935
	586	0.054577	0.049146
	587	0.052079	0.048412
	588	0.049667	0.047666
	589	0.047138	0.046987
	590	0.045083	0.046428
	591	0.042407	0.045415
	592	0.040393	0.044879
	593	0.03806	0.044048
	594	0.036173	0.043563
	595	0.034006	0.043069
	596	0.032467	0.042504
	597	0.030567	0.041753
	598	0.028839	0.041256
	599	0.027353	0.040751
	600	0.025764	0.040124
	601	0.024224	0.039679
	602	0.023006	0.039319
	603	0.021778	0.038721
	604	0.020805	0.03839
	605	0.019656	0.037718
	606	0.018615	0.037367
	607	0.017787	0.036801
	608	0.016837	0.03636
	609	0.016169	0.036022
	610	0.015508	0.035607
	611	0.014913	0.034971
	612	0.014367	0.034792
	613	0.013703	0.034507
	614	0.013277	0.033974
	615	0.012856	0.033858
	616	0.012242	0.033372
	617	0.012038	0.033027
	618	0.011884	0.032852
	619	0.011264	0.032322
	620	0.010926	0.032082
	621	0.010711	0.031818
	622	0.010576	0.031594
	623	0.010208	0.03127
	624	0.009917	0.03077
	625	0.009936	0.030485
	626	0.00973	0.0302
	627	0.009599	0.02989
	628	0.009424	0.029651
	629	0.009249	0.029427
	630	0.00941	0.029231
	631	0.009151	0.029011
	632	0.009048	0.028704
	633	0.009105	0.028578
	634	0.008848	0.028328
	635	0.008878	0.02823
	636	0.008924	0.02795
	637	0.008646	0.027724
	638	0.008692	0.027625
	639	0.008615	0.027321
	640	0.008488	0.027145
	641	0.008153	0.026787
	642	0.008315	0.026703
	643	0.008232	0.026711
	644	0.00835	0.026481
	645	0.008159	0.026199
	646	0.008151	0.025974
	647	0.008163	0.025912
	648	0.008056	0.025927
	649	0.007783	0.025664
	650	0.008001	0.025666
	651	0.007824	0.025361
	652	0.007751	0.025323
	653	0.007807	0.025257
	654	0.007808	0.025163
	655	0.007754	0.025
	656	0.007821	0.025016
	657	0.007839	0.024935
	658	0.007474	0.024709
	659	0.007641	0.024738
	660	0.007643	0.024839
	661	0.007573	0.024757
	662	0.00761	0.024671
	663	0.007428	0.024638
	664	0.007598	0.024587
	665	0.007516	0.024607
	666	0.007406	0.024483
	667	0.007314	0.024398
	668	0.0074	0.024304
	669	0.007252	0.024129
	670	0.007189	0.024032
	671	0.00714	0.02413
	672	0.007196	0.024083
	673	0.007186	0.023973
	674	0.007113	0.023956
	675	0.007082	0.023908
	676	0.007052	0.023816
	677	0.007057	0.023755
	678	0.006936	0.023691
	679	0.007025	0.02361
	680	0.006981	0.023536
	681	0.007013	0.023501
	682	0.006971	0.023299
	683	0.006935	0.023158
	684	0.006764	0.023147
	685	0.006698	0.022928
	686	0.00675	0.022714
	687	0.006839	0.022706
	688	0.006833	0.022622
	689	0.006755	0.022508
	690	0.006786	0.022505
	691	0.006582	0.022175
	692	0.006781	0.022178
	693	0.006599	0.021942
	694	0.006684	0.021831
	695	0.00665	0.021656
	696	0.006544	0.021479
	697	0.006589	0.021563
	698	0.006576	0.021288
	699	0.00656	0.02114
	700	0.006574	0.021068
	701	0.006543	0.021092
	702	0.006506	0.020871
	703	0.006162	0.02058
	704	0.006451	0.020672
	705	0.006395	0.020423
	706	0.006432	0.020332
	707	0.006328	0.02022
	708	0.006368	0.020282
	709	0.006244	0.02012
	710	0.006188	0.019965
	711	0.006149	0.019924
	712	0.006381	0.019827
	713	0.006349	0.019801
	714	0.006248	0.019706
	715	0.006168	0.019478
	716	0.006333	0.01955
	717	0.006238	0.01939
	718	0.00621	0.019282
	719	0.006173	0.01917
	720	0.006253	0.019342
	721	0.006087	0.019081
	722	0.00604	0.018882
	723	0.006084	0.01885
	724	0.006214	0.01891
	725	0.006167	0.018941
	726	0.005969	0.018579
	727	0.006125	0.018834
	728	0.005985	0.018479
	729	0.005896	0.018482
	730	0.006008	0.018317
	731	0.006	0.018353
	732	0.00601	0.018282
	733	0.005998	0.018151
	734	0.006043	0.018144
	735	0.005872	0.018064
	736	0.005979	0.018141
	737	0.005844	0.017962
	738	0.005942	0.017868
	739	0.005903	0.01789
	740	0.005845	0.017702
	741	0.005826	0.017673
	742	0.005897	0.017804
	743	0.005768	0.017698
	744	0.005797	0.017674
	745	0.005807	0.0175
	746	0.005752	0.017485
	747	0.005677	0.017484
	748	0.005727	0.017446
	749	0.005829	0.017437
	750	0.005588	0.017209
	751	0.005752	0.017285
	752	0.005659	0.017015
	753	0.00565	0.016921
	754	0.005677	0.016831
	755	0.005752	0.01682
	756	0.005577	0.016738
	757	0.00559	0.016515
	758	0.00566	0.016437
	759	0.0055	0.01645
	760	0.005747	0.016311
	761	0.005535	0.016108
	762	0.005541	0.01599
	763	0.005658	0.016005
	764	0.005562	0.015846
	765	0.005348	0.015742
	766	0.005432	0.01566
	767	0.005473	0.015618
	768	0.005522	0.015623
	769	0.005421	0.015401
	770	0.005489	0.01541
	771	0.005449	0.01532
	772	0.005534	0.015133
	773	0.005506	0.015139
	774	0.005389	0.014971
	775	0.005531	0.014878
	776	0.005457	0.014759
	777	0.00534	0.014714
	778	0.005537	0.014702
	779	0.005374	0.01445
	780	0.005243	0.014293
	781	0.005297	0.014206
	782	0.005175	0.014186
	783	0.005325	0.014163
	784	0.005274	0.014135
	785	0.005139	0.013979
	786	0.005164	0.014088
	787	0.005115	0.013848
	788	0.005342	0.013882
	789	0.005255	0.013693
	790	0.005114	0.01367
	791	0.005178	0.013725
	792	0.005067	0.01357
	793	0.00518	0.01348
	794	0.005114	0.01341
	795	0.005298	0.013265
	796	0.005076	0.013347
	797	0.005205	0.013225
	798	0.00515	0.013108
	799	0.005181	0.013014
	800	0.005167	0.013028

## Sheet: Figure 2d
Figure 2d
	Time (min)	25 ˚C			37 ˚C			50 ˚C			70 ˚C
	0	-0.018868	0.018868		0.037736	-0.037736		0.09434	-0.09434		-0.075472	0.075472
	2										26.189	28.528
	5							16.358	16.962		54.226	53.321
	10				8.6038			34.434	34.019		65.17	65.962
	17				8.1887
	20							58.66	59.566		66.717	64.604
	30	1.2264	1.3396		14.566	14.604		63.075	62.547		63.17	65.962

## Sheet: Figure 3a
Figure 3a
	[CH3-H4Folate] µM	Rate (µM/min)
	0	0	0	0
	12.5	0.623	0.603774	0.63
	26	0.962	0.931132	0.94
	52.3	1.283	1.21025	1.25725
	78.3	1.34	1.42995	1.38632
	104.3	1.311	1.2327	1.28662

## Sheet: Figure 3b
Figure 3b
	[Hcy] (µM)	Rate (µM/min)
	0	0	0	0
	8.6	0.585	0.547	0.566038
	28.8	1	0.981	0.990566
	43.1	1.075	1.085	1.08491
	57.5	0.962	1.009	0.990566

## Sheet: Figure 3c
Figure 3c
	[SAM] (µM)	Initial Rate (µM/min)
	0	0	0	0
	0.5	1.503	1.616	1.7325
	2.5	3.344	3.455	3.27
	10	4.274	4.386	4.41

## Sheet: Figure 3d
Figure 3d
		[CH+=H4Folate] Formed (µM)
	Incubation Time (min)	[SAM] - 0µM	[SAM] - 0.5µM	[SAM] - 2.5µM	[SAM] - 10µM
	0	0	0	0	0
	5	0.42	6.65	16.18	19.29
	10	1.18	8.54	25.24	38.35
	15	1.18	11.42	39.1	58.73
	20	1.51	12.22	43.49	69.1
